# Supplementary material for: Nest Success of Gunnison Sage-Grouse in Colorado, USA
Source: PLoS One. 2015 Aug 19;10(8):e0136310. doi: 10.1371/journal.pone.0136310 (PMC4542206; doi:10.1371/journal.pone.0136310)
Supplement: S1 Dataset — Table of nesting information for Gunnison Sage-Grouse in Gunnison Basin (2005–2010) and San Miguel (2007–2010) populations. (XLSX) [file pone.0136310.s001.xlsx]

## Sheet: Data
Bird_ID	Nest_ID	Year	Pop	Start	LastAlive	FateDate	Fate	Renest	AgeCode	StartWk	NestAge	%Shrub	ShrubHt	%grass	GrassHt
GB0503	501	2005	Gunnison Basin	2007-05-02	2007-05-09	2007-05-11	Failed	No	Yearling	3	-14	30	28.1667	9.16667	14.3333
GB0506	506	2005	Gunnison Basin	2007-05-02	2007-05-30	2007-05-31	Hatched	No	Adult	3	-14	14.1	13.8333	10.8333	9
GB0505	507	2005	Gunnison Basin	2007-05-02	2007-05-03	2007-05-07	Failed	No	Yearling	3	-15	35.9	10.9167	10	12.0833
GB0508	508	2005	Gunnison Basin	2007-05-06	2007-05-07	2007-05-09	Failed	No	Yearling	4	-19	10.5	3.58333	15.8333	20.25
GB0403	509	2005	Gunnison Basin	2007-05-09	2007-05-14	2007-05-16	Failed	No	Adult	4	-21	19	18	5	12.8333
GB0513	510	2005	Gunnison Basin	2007-04-18	2007-05-15	2007-05-16	Hatched	No	Yearling	1	0	15.3	23.8333	18.3333	17.1667
GB0510	511	2005	Gunnison Basin	2007-05-10	2007-05-16	2007-05-18	Failed	No	Yearling	4	-22	14.3	8.16667	20	13.1667
GB0502	512	2005	Gunnison Basin	2007-05-13	2007-05-18	2007-05-20	Failed	No	Adult	4	-25	9.7	31.5	25.8333	14
GB0507	513	2005	Gunnison Basin	2007-05-23	2007-06-03	2007-06-04	Failed	No	Yearling	6	-35	17.3	25	11.1667	12.5
GB0415	514	2005	Gunnison Basin	2007-05-22	2007-06-14	2007-06-15	Failed	No	Adult	6	-34	16	24.1667	11.6667	16
GB0510	601	2006	Gunnison Basin	2007-05-04	2007-05-19	2007-05-22	Failed	No	Adult	3	-16	20.5	6.85714	2.14286	12.2857
GB0625	602	2006	Gunnison Basin	2007-05-06	2007-06-13	2007-06-15	Failed	No	Adult	3	-18	10.2	17.7143	4.28571	7.57143
GB0620	603	2006	Gunnison Basin	2007-05-06	2007-06-02	2007-06-03	Failed	No	Adult	3	-18	23.8	25.8571	16.4286	19
GB0624	604	2006	Gunnison Basin	2007-04-20	2007-05-18	2007-05-19	Hatched	No	Adult	1	-2	28.2	20.5714	2.14286	19.7143
GB0506	605	2006	Gunnison Basin	2007-04-26	2007-05-24	2007-05-25	Hatched	No	Adult	2	-8	22.2	7.71429	7.85714	6.71429
GB0621	606	2006	Gunnison Basin	2007-05-07	2007-05-19	2007-05-21	Failed	No	Yearling	4	-19	9.7	13	14.2857	12.1429
GB0614	607	2006	Gunnison Basin	2007-05-08	2007-05-09	2007-05-10	Failed	No	Yearling	4	-20	19.9	17.4286	22.4286	22.7143
GB0631	608	2006	Gunnison Basin	2007-04-27	2007-05-24	2007-05-25	Hatched	No	Yearling	2	-9	13	20.7143	20	26.8571
GB0612	609	2006	Gunnison Basin	2007-04-27	2007-05-23	2007-05-25	Hatched	No	Yearling	2	-9	33	7.71429	0	0
GB0616	610	2006	Gunnison Basin	2007-04-27	2007-05-24	2007-05-25	Hatched	No	Adult	2	-9	16.8	23.2857	3.57143	7.71429
GB0611	611	2006	Gunnison Basin	2007-04-26	2007-05-23	2007-05-24	Hatched	No	Yearling	2	-8	18	21.5714	2.14286	7.71429
GB0640	612	2006	Gunnison Basin	2007-05-01	2007-05-28	2007-05-29	Hatched	No	Yearling	3	-13	14	5.14286	14.4286	10.8571
GB0641	613	2006	Gunnison Basin	2007-05-01	2007-05-27	2007-05-29	Hatched	No	Yearling	3	-13	2.2	0	17.2857	14.5714
GB0637	614	2006	Gunnison Basin	2007-05-01	2007-05-27	2007-05-29	Hatched	No	Yearling	3	-13	13.8	0	18.5714	10
GB0638	615	2006	Gunnison Basin	2007-05-08	2007-05-19	2007-05-20	Failed	No	Yearling	4	-20	11.3	11.7143	18.5714	28.8571
GB0502	616	2006	Gunnison Basin	2007-04-28	2007-05-25	2007-05-26	Hatched	No	Adult	2	-10	11.2	12.2857	1.42857	5.57143
GB0634	617	2006	Gunnison Basin	2007-05-04	2007-05-18	2007-05-21	Failed	No	Adult	3	-16	18.7	14	9	11.2857
GB0505	618	2006	Gunnison Basin	2007-05-10	2007-05-22	2007-05-23	Failed	No	Adult	4	-22	25.8	18.4286	5.85714	11.7143
GB0615	619	2006	Gunnison Basin	2007-05-17	2007-06-05	2007-06-06	Failed	No	Adult	5	-29	14.2	20	4.28571	8.57143
GB0632	620	2006	Gunnison Basin	2007-05-17	2007-05-28	2007-05-30	Failed	No	Adult	5	-29	24.7	40.8571	25	16.1429
GB0604	621	2006	Gunnison Basin	2007-05-18	2007-05-28	2007-05-30	Failed	No	Yearling	5	-30	18.2	12.5714	35.7143	36.2857
GB0636	622	2006	Gunnison Basin	2007-05-19	2007-06-14	2007-06-15	Hatched	No	Yearling	5	-31	12.2	14.2857	16.4286	14.2857
GB0618	623	2006	Gunnison Basin	2007-05-17	2007-06-11	2007-06-12	Failed	No	Adult	5	-29	16.2	32	1.71429	9.42857
GB0721	701	2007	Gunnison Basin	2007-04-18	2007-05-07	2007-05-08	Failed	No	Adult	1	0	30.5	28.5714	8.28571	7.57143
GB0711	702	2007	Gunnison Basin	2007-04-25	2007-05-10	2007-05-11	Failed	No	Adult	2	-7	37.8	23.8571	14.2857	5.14286
GB0641	703	2007	Gunnison Basin	2007-04-25	2007-05-16	2007-05-17	Failed	No	Adult	2	-7	16	23.8571	24.2857	7.85714
GB0724	704	2007	Gunnison Basin	2007-04-22	2007-05-18	2007-05-19	Hatched	No	Yearling	1	-4	49.2	31.8571	21.4286	4.85714
GB0640	705	2007	Gunnison Basin	2007-04-30	2007-05-15	2007-05-17	Failed	No	Adult	3	-12	17.8	22.1429	35	12
GB0712	706	2007	Gunnison Basin	2007-05-02	2007-05-03	2007-05-04	Failed	No	Yearling	3	-14	34.7	26	15	4.42857
GB0718	707	2007	Gunnison Basin	2007-04-29	2007-05-13	2007-05-15	Hatched	No	Adult	2	-11	76	71.5714	29.2857	6.42857
GB0620	708	2007	Gunnison Basin	2007-04-20	2007-05-02	2007-05-03	Failed	No	Adult	1	-2	29	31.8571	30	6.14286
GB0507	709	2007	Gunnison Basin	2007-04-28	2007-05-15	2007-05-16	Hatched	No	Adult	2	-10	32.9	40.8571	31.4286	9.57143
GB0713	710	2007	Gunnison Basin	2007-05-03	2007-05-16	2007-05-17	Failed	No	Adult	3	-15	44.5	50.8571	15.1429	6.42857
GB0717	711	2007	Gunnison Basin	2007-05-01	2007-05-17	2007-05-18	Hatched	No	Adult	3	-13	12.8	6	29.2857	9.14286
GB0703	712	2007	Gunnison Basin	2007-04-22	2007-05-18	2007-05-19	Hatched	No	Adult	1	-4	57	50.1429	0	0
GB0704	713	2007	Gunnison Basin	2007-04-18	2007-05-15	2007-05-16	Failed	No	Adult	1	0	40	26	31.4286	7.85714
GB0708	714	2007	Gunnison Basin	2007-05-02	2007-05-25	2007-05-27	Failed	No	Adult	3	-14	29.3	25	14.7143	11
GB0701	716	2007	Gunnison Basin	2007-05-01	2007-05-14	2007-05-15	Failed	No	Yearling	3	-13	24.3	17	36.4286	9.85714
GB0709	718	2007	Gunnison Basin	2007-05-09	2007-05-22	2007-05-23	Failed	No	Yearling	4	-21	32.4	32.7143	8.14286	5.28571
GB0636	719	2007	Gunnison Basin	2007-04-26	2007-05-22	2007-05-23	Hatched	No	Adult	2	-8	31.3	14.5714	10.7143	6.28571
GB0725	720	2007	Gunnison Basin	2007-05-08	2007-05-21	2007-05-23	Hatched	No	Yearling	4	-20	57.2	43.4286	60	19.5714
GB0631	721	2007	Gunnison Basin	2007-05-10	2007-05-27	2007-05-29	Failed	No	Adult	4	-22	37	44.7143	9.28571	6
GB0714	722	2007	Gunnison Basin	2007-05-06	2007-05-22	2007-05-23	Hatched	No	Adult	3	-18	28	27.8571	49.2857	7
GB0510	723	2007	Gunnison Basin	2007-05-14	2007-05-20	2007-05-21	Failed	No	Adult	5	-26	25.2	17.4286	18.7143	10.7143
GB0727	724	2007	Gunnison Basin	2007-05-14	2007-05-23	2007-05-24	Failed	No	Adult	5	-26	37.2	25.1429	6.42857	4.71429
GB0601	725	2007	Gunnison Basin	2007-05-13	2007-05-17	2007-05-18	Failed	No	Adult	4	-25	25.7	13.5714	20.7143	6.14286
GB0734	726	2007	Gunnison Basin	2007-05-20	2007-06-06	2007-06-07	Failed	No	Yearling	5	-32	42.2	43	21.7143	9.14286
GB0731	801	2008	Gunnison Basin	2007-05-08	2007-06-11	2007-06-13	Hatched	No	Adult	4	-20	51.3	86.5	0	0
GB0819	802	2008	Gunnison Basin	2007-05-09	2007-06-04	2007-06-07	Hatched	No	Adult	4	-21	32	63.2	5	14
GB0803	803	2008	Gunnison Basin	2007-05-08	2007-05-22	2007-05-23	Failed	No	Adult	4	-20	19.7	53.6	6.42857	7
GB0823	804	2008	Gunnison Basin	2007-05-14	2007-06-08	2007-06-09	Hatched	No	Adult	5	-26	27	54.5	4.28571	19.3333
GB0732	805	2008	Gunnison Basin	2007-05-12	2007-06-01	2007-06-02	Hatched	No	Adult	4	-24	7.8	54	23.5714	24.3333
GB0703	806	2008	Gunnison Basin	2007-05-12	2007-06-01	2007-06-02	Failed	No	Adult	4	-24	23.2	40.8	5.14286	21.5
GB0722	807	2008	Gunnison Basin	2007-05-12	2007-06-04	2007-06-05	Failed	No	Adult	4	-24	16.8	50.8	9.28571	12
GB0811	808	2008	Gunnison Basin	2007-05-13	2007-06-09	2007-06-11	Failed	No	Adult	5	-25	30	73.3333	14.1429	38
GB0804	809	2008	Gunnison Basin	2007-05-01	2007-05-19	2007-05-20	Failed	No	Yearling	3	-13	34	57.3333	4.28571	20.6667
GB0805	810	2008	Gunnison Basin	2007-05-14	2007-05-28	2007-05-30	Failed	No	Adult	5	-26	27	21.5	2.85714	14
GB0820	811	2008	Gunnison Basin	2007-05-14	2007-06-05	2007-06-06	Hatched	No	Adult	5	-26	31	44.3333	5	21.3333
GB0806	812	2008	Gunnison Basin	2007-05-10	2007-06-08	2007-06-09	Hatched	No	Adult	4	-22	29.3	56.5	13.5714	8.83333
GB0620	813	2008	Gunnison Basin	2007-05-12	2007-06-09	2007-06-10	Hatched	No	Adult	4	-24	37.7	64.8571	7.85714	12.5
GB0741	814	2008	Gunnison Basin	2007-05-12	2007-05-21	2007-05-22	Failed	No	Adult	4	-24	43	63	0	0
GB0710	815	2008	Gunnison Basin	2007-05-19	2007-06-15	2007-06-16	Hatched	No	Adult	5	-31	27.3	40.5	9.28571	10.8
GB0829	816	2008	Gunnison Basin	2007-05-19	2007-05-30	2007-05-31	Failed	No	Yearling	5	-31	36.7	67.1429	21.4286	14.5
GB0709	817	2008	Gunnison Basin	2007-05-15	2007-06-05	2007-06-07	Hatched	No	Adult	5	-27	17	46.3333	1.42857	12
GB0814	818	2008	Gunnison Basin	2007-05-20	2007-05-29	2007-05-30	Failed	No	Adult	6	-32	28.7	54	21.4286	18
GB0725	819	2008	Gunnison Basin	2007-05-25	2007-06-08	2007-06-09	Failed	No	Adult	6	-37	23	53.7143	18.5714	11.1429
GB0828	820	2008	Gunnison Basin	2007-05-12	2007-06-09	2007-06-10	Hatched	No	Yearling	4	-24	22.7	51.3333	7.85714	17
GB0827	821	2008	Gunnison Basin	2007-05-14	2007-06-10	2007-06-12	Hatched	No	Adult	5	-26	25	45.2	5.71429	16.6667
GB0808	822	2008	Gunnison Basin	2007-05-23	2007-06-06	2007-06-07	Hatched	No	Adult	6	-35	23.3	40	5.71429	28
GB0813	823	2008	Gunnison Basin	2007-05-26	2007-05-29	2007-05-30	Failed	No	Adult	6	-38	18.3	31.3333	8.57143	12.3333
GB0724	824	2008	Gunnison Basin	2007-05-26	2007-06-18	2007-06-20	Hatched	No	Adult	6	-38	36	56	25	17
GB0728	825	2008	Gunnison Basin	2007-05-14	2007-06-11	2007-06-12	Hatched	No	Adult	5	-26	35.3	57.1429	14.2857	20.1429
GB0812	826	2008	Gunnison Basin	2007-05-28	2007-06-27	2007-06-30	Failed	No	Yearling	7	-40	21.7	44.5	6.42857	11
GB0821	827	2008	Gunnison Basin	2007-05-28	2007-06-01	2007-06-03	Failed	No	Adult	7	-40	17.7	61.3333	8	14.3333
GB0734	828	2008	Gunnison Basin	2007-05-12	2007-06-08	2007-06-10	Hatched	No	Adult	4	-24	42	52.8571	5.71429	16.4
GB0415	829	2008	Gunnison Basin	2007-05-25	2007-06-01	2007-06-03	Failed	No	Adult	6	-37	20	58.5	18.5714	23
GB0636	830	2008	Gunnison Basin	2007-05-12	2007-06-09	2007-06-10	Hatched	No	Adult	4	-24	18.3	75.5	40	18
GB0721	831	2008	Gunnison Basin	2007-05-28	2007-06-25	2007-06-26	Hatched	No	Adult	7	-40	19	36	6.57143	10.4
GB0822	832	2008	Gunnison Basin	2007-05-30	2007-06-28	2007-06-30	Hatched	No	Adult	7	-42	27.7	52.6667	4.28571	20
GB0506	833	2008	Gunnison Basin	2007-06-02	2007-06-25	2007-06-30	Hatched	No	Adult	7	-45	16	23.6667	6.42857	11.5
GB0717	834	2008	Gunnison Basin	2007-06-06	2007-07-02	2007-07-03	Hatched	No	Adult	8	-49	29.7	43.4286	10.7143	24.6667
GB0817	835	2008	Gunnison Basin	2007-05-05	2007-06-02	2007-06-03	Hatched	No	Adult	3	-17	27	47	10.7143	13.75
GB0934	905	2009	Gunnison Basin	2007-05-04	2007-05-30	2007-06-02	Failed	No	Adult	3	-16	15.3	42.8571	12.8571	18.7143
GB0919	906	2009	Gunnison Basin	2007-05-16	2007-05-18	2007-05-19	Failed	No	Adult	5	-28	24.3	41.1429	7.85714	17.6667
GB0722	907	2009	Gunnison Basin	2007-05-03	2007-05-14	2007-05-15	Failed	No	Adult	3	-15	27.3	65.8571	4.28571	19
GB0924	908	2009	Gunnison Basin	2007-05-03	2007-05-22	2007-05-23	Failed	No	Adult	3	-15	34.3	53.3333	12.5	20.5
GB0914	909	2009	Gunnison Basin	2007-05-03	2007-05-29	2007-05-30	Failed	No	Adult	3	-15	40	50.2857	8.57143	24
GB0933	910	2009	Gunnison Basin	2007-05-06	2007-06-03	2007-06-04	Hatched	No	Yearling	3	-18	28.3	42.2857	10.7143	22
GB0921	911	2009	Gunnison Basin	2007-05-08	2007-05-25	2007-05-26	Failed	No	Yearling	4	-20	26.7	54.4286	5	15.2
GB0926	912	2009	Gunnison Basin	2007-05-10	2007-05-30	2007-06-01	Hatched	No	Adult	4	-22	24.3	55.4286	5	24.75
GB0822	913	2009	Gunnison Basin	2007-05-11	2007-06-02	2007-06-03	Hatched	No	Adult	4	-23	34.7	57.1429	2.14286	29
GB0721	914	2009	Gunnison Basin	2007-05-06	2007-05-15	2007-05-18	Failed	Yes	Adult	3	-18	19.3	48.2857	19.2857	25
GB0939	915	2009	Gunnison Basin	2007-05-13	2007-05-20	2007-05-23	Failed	No	Adult	4	-25	29	45.7143	10.7143	17.5
GB0930	916	2009	Gunnison Basin	2007-05-11	2007-06-06	2007-06-08	Failed	No	Adult	4	-23	33.3	37.5714	5.71429	19
GB0805	917	2009	Gunnison Basin	2007-05-11	2007-06-09	2007-06-10	Hatched	No	Adult	4	-23	22.7	36.4286	5	10.75
GB0931	918	2009	Gunnison Basin	2007-05-14	2007-05-30	2007-06-01	Failed	No	Adult	5	-26	34	52.8571	28.5714	16.5
GB0938	919	2009	Gunnison Basin	2007-05-11	2007-06-08	2007-06-09	Failed	No	Adult	4	-23	38.8	48.8571	8.57143	22.4
GB0937	920	2009	Gunnison Basin	2007-05-08	2007-06-05	2007-06-06	Hatched	No	Adult	4	-20	34.3	37.1429	16.4286	17.4
GB0734	921	2009	Gunnison Basin	2007-05-11	2007-06-03	2007-06-04	Failed	No	Adult	4	-23	44	45.7143	5	35
GB0929	922	2009	Gunnison Basin	2007-04-30	2007-05-30	2007-06-01	Hatched	No	Yearling	3	-12	27	39	12.8571	18.3333
GB0710	923	2009	Gunnison Basin	2007-05-08	2007-06-04	2007-06-06	Hatched	No	Adult	4	-20	32	49.2857	15.7143	19.2
GB0936	924	2009	Gunnison Basin	2007-05-09	2007-06-04	2007-06-06	Hatched	No	Yearling	4	-21	15.3	25.3333	10	17.4
GB0915	925	2009	Gunnison Basin	2007-05-14	2007-05-30	2007-06-01	Failed	No	Adult	5	-26	20.9	51.5714	22.1429	13.4286
GB0913	926	2009	Gunnison Basin	2007-05-18	2007-05-20	2007-05-21	Failed	No	Adult	5	-30	33	53.2857	10.7143	17
GB0920	927	2009	Gunnison Basin	2007-05-14	2007-05-28	2007-05-29	Failed	No	Adult	5	-26	16	39.2857	11.4286	17.6667
GB0808	928	2009	Gunnison Basin	2007-05-19	2007-05-22	2007-05-23	Failed	No	Adult	5	-31	27.3	59.4286	9.28571	20.3333
GB0916	929	2009	Gunnison Basin	2007-05-20	2007-06-05	2007-06-06	Failed	No	Yearling	5	-32	36.7	40.1429	0	0
GB0741	930	2009	Gunnison Basin	2007-05-02	2007-05-30	2007-06-01	Hatched	No	Adult	3	-14	23.7	47.5714	17.1429	13
GB0927	931	2009	Gunnison Basin	2007-05-01	2007-05-28	2007-05-29	Hatched	No	Adult	3	-13	16.7	53.7143	4.42857	20.3333
GB0824	932	2009	Gunnison Basin	2007-05-21	2007-05-29	2007-06-01	Failed	No	Adult	6	-33	37.7	55.4286	15	15.5
GB0906	933	2009	Gunnison Basin	2007-05-19	2007-05-22	2007-05-23	Failed	No	Adult	5	-31	27.7	63.8	15.8333	12.4
GB0709	934	2009	Gunnison Basin	2007-05-01	2007-05-28	2007-05-29	Hatched	No	Adult	3	-13	28.3	65	9	16
GB0908	935	2009	Gunnison Basin	2007-05-02	2007-05-30	2007-06-02	Hatched	No	Adult	3	-14	42.4	46.4286	9.28571	16.5
GB0909	936	2009	Gunnison Basin	2007-05-04	2007-06-01	2007-06-02	Hatched	No	Adult	3	-16	29.3	39	12.8571	17.3333
GB0804	937	2009	Gunnison Basin	2007-05-06	2007-06-08	2007-06-09	Hatched	No	Adult	3	-18	43.7	49.4286	3.57143	17
GB0620	938	2009	Gunnison Basin	2007-06-02	2007-06-29	2007-06-30	Hatched	No	Adult	7	-45	29	43.4286	12.8571	12.6667
GB0904	939	2009	Gunnison Basin	2007-05-07	2007-06-08	2007-06-09	Hatched	No	Adult	4	-19	33	54.2857	5	16.6667
GB0718	940	2009	Gunnison Basin	2007-06-09	2007-06-24	2007-06-26	Hatched	No	Adult	8	-52	52.3	54.5714	7.85714	12.8
GB0912	941	2009	Gunnison Basin	2007-05-04	2007-05-08	2007-05-09	Failed	No	Yearling	3	-16	29.7	56.1667	13.5714	22
GB0922	942	2009	Gunnison Basin	2007-05-02	2007-05-28	2007-05-29	Hatched	No	Adult	3	-14	22.7	60.4	10	32.5
GB0924	1001	2010	Gunnison Basin	2007-04-29	2007-05-24	2007-05-25	Failed	No	Adult	2	-11	22.3	71.4286	7.14286	17.2
GB1007	1002	2010	Gunnison Basin	2007-04-26	2007-05-05	2007-05-06	Failed	No	Adult	2	-8	17	34.8571	7.42857	13.4
GB0925	1003	2010	Gunnison Basin	2007-04-30	2007-05-08	2007-05-10	Failed	No	Adult	3	-12	27	45	2.85714	14
GB0732	1004	2010	Gunnison Basin	2007-04-27	2007-05-08	2007-05-10	Failed	No	Adult	2	-9	18	56.5714	4.28571	15.4
GB0506	1005	2010	Gunnison Basin	2007-05-02	2007-05-29	2007-05-31	Hatched	No	Adult	3	-14	20.7	22.4286	7.85714	13.5
GB1016	1006	2010	Gunnison Basin	2007-05-02	2007-05-25	2007-05-26	Failed	No	Adult	3	-14	21.3	48.2857	3.57143	15.75
GB0821	1007	2010	Gunnison Basin	2007-05-03	2007-05-27	2007-05-28	Hatched	No	Adult	3	-15	25	53.1429	5	16.8333
GB0923	1008	2010	Gunnison Basin	2007-04-30	2007-05-06	2007-05-07	Failed	No	Adult	3	-12	22.3	45.8571	12.8571	18.2
GB0914	1009	2010	Gunnison Basin	2007-05-01	2007-05-29	2007-05-31	Hatched	No	Adult	3	-13	15.7	39	9.28571	18.2
GB0721	1010	2010	Gunnison Basin	2007-05-03	2007-05-06	2007-05-07	Failed	No	Adult	3	-15	17.7	41.4286	7.85714	14
GB1031	1011	2010	Gunnison Basin	2007-05-05	2007-05-14	2007-05-15	Failed	No	Yearling	3	-17	22.3	49.7143	7.14286	15
GB0922	1012	2010	Gunnison Basin	2007-05-02	2007-05-31	2007-06-01	Hatched	No	Adult	3	-14	45	69.4286	2.85714	18.5
GB0929	1013	2010	Gunnison Basin	2007-05-03	2007-05-29	2007-05-31	Hatched	No	Adult	3	-15	16.3	31	10	12
GB0918	1014	2010	Gunnison Basin	2007-04-30	2007-05-22	2007-05-24	Failed	No	Adult	3	-12	23.3	51.2857	9.28571	17
GB0818	1015	2010	Gunnison Basin	2007-04-29	2007-05-26	2007-05-27	Hatched	No	Adult	2	-11	27.7	33.5714	2.85714	15
GB0984	1016	2010	Gunnison Basin	2007-05-03	2007-06-01	2007-06-02	Hatched	No	Yearling	3	-15	11.7	32.3333	12.8571	21.8571
GB0932	1017	2010	Gunnison Basin	2007-05-04	2007-05-12	2007-05-13	Failed	No	Adult	3	-16	31.7	58.1429	16.4286	24.4286
GB0917	1018	2010	Gunnison Basin	2007-05-04	2007-05-10	2007-05-11	Failed	No	Adult	3	-16	33.7	51.8571	12.1429	16.6667
GB0921	1019	2010	Gunnison Basin	2007-05-01	2007-05-28	2007-05-29	Hatched	No	Adult	3	-13	26.3	51.7143	3.57143	14.25
GB0934	1020	2010	Gunnison Basin	2007-05-06	2007-05-29	2007-05-31	Hatched	No	Adult	3	-18	12	34.5	17.1429	19.8333
GB0910	1021	2010	Gunnison Basin	2007-05-02	2007-05-29	2007-05-31	Hatched	No	Adult	3	-14	17	43.8571	10	23.2857
GB0911	1022	2010	Gunnison Basin	2007-05-01	2007-05-29	2007-05-31	Hatched	No	Adult	3	-13	33.3	51.2857	13.5714	18.7143
GB0915	1023	2010	Gunnison Basin	2007-05-05	2007-05-07	2007-05-09	Failed	No	Adult	3	-17	20	36.5714	5	11.4
GB0931	1024	2010	Gunnison Basin	2007-05-06	2007-05-08	2007-05-10	Failed	No	Adult	3	-18	20	47.7143	7.14286	20.8
GB0507	1025	2010	Gunnison Basin	2007-05-05	2007-05-11	2007-05-12	Failed	No	Adult	3	-17	54.7	46.5714	1.42857	16
GB1018	1026	2010	Gunnison Basin	2007-05-04	2007-05-31	2007-06-01	Hatched	No	Adult	3	-16	23	52.4286	17.1429	19.8
GB1019	1027	2010	Gunnison Basin	2007-05-05	2007-05-15	2007-05-17	Failed	No	Yearling	3	-17	24	55	17.1429	19
GB1010	1028	2010	Gunnison Basin	2007-05-07	2007-06-03	2007-06-04	Hatched	No	Adult	4	-19	18.7	42.1429	11.4286	18
GB1005	1029	2010	Gunnison Basin	2007-05-05	2007-06-01	2007-06-02	Hatched	No	Yearling	3	-17	29.3	41.4286	7.14286	27.4
GB0936	1030	2010	Gunnison Basin	2007-05-07	2007-05-17	2007-05-18	Failed	No	Adult	4	-19	27.3	52.8571	20	20.6667
GB1001	1031	2010	Gunnison Basin	2007-05-14	2007-06-01	2007-06-02	Failed	No	Yearling	5	-26	31	63.1429	10	18.3333
GB0620	1032	2010	Gunnison Basin	2007-05-12	2007-05-28	2007-05-29	Failed	No	Adult	4	-24	33	57.7143	8.57143	18.5
GB0905	1033	2010	Gunnison Basin	2007-05-05	2007-06-02	2007-06-03	Hatched	No	Adult	3	-17	15.3	31.8	14.2857	20.1429
GB0935	1034	2010	Gunnison Basin	2007-05-12	2007-05-15	2007-05-17	Failed	No	Adult	4	-24	9	44.5714	7.14286	27.5
GB0991	1035	2010	Gunnison Basin	2007-05-02	2007-05-29	2007-05-31	Hatched	No	Yearling	3	-14	28.3	53.2857	12.1429	19.4286
GB1035	1036	2010	Gunnison Basin	2007-05-12	2007-05-19	2007-05-20	Failed	No	Adult	4	-24	49.7	56.1429	13.5714	20.1429
GB0804	1037	2010	Gunnison Basin	2007-05-14	2007-05-15	2007-05-17	Failed	No	Adult	5	-26	24.7	38.8571	6.42857	15.25
GB0913	1038	2010	Gunnison Basin	2007-04-29	2007-04-30	2007-05-10	Failed	No	Adult	2	-11	24.7	36.4286	7.14286	20
GB0933	1039	2010	Gunnison Basin	2007-05-10	2007-05-12	2007-05-13	Failed	No	Adult	4	-22	9	34	16.4286	19
GB0926	1040	2010	Gunnison Basin	2007-05-17	2007-05-28	2007-05-29	Failed	No	Adult	5	-29	18.7	43.4286	7.85714	22.4
GB1040	1041	2010	Gunnison Basin	2007-05-05	2007-06-01	2007-06-02	Hatched	No	Adult	3	-17	41	61.2857	5.71429	13.75
GB0507	1042	2010	Gunnison Basin	2007-05-27	2007-06-20	2007-06-21	Failed	Yes	Adult	6	-39	20	43.2857	8.57143	13.3333
GB0923	1043	2010	Gunnison Basin	2007-05-25	2007-06-10	2007-06-11	Failed	Yes	Adult	6	-37	27.3	52.7143	7.85714	17.5
GB1037	1044	2010	Gunnison Basin	2007-05-06	2007-06-02	2007-06-03	Hatched	No	Adult	3	-18	16.7	48.4286	5.71429	24.6
GB0917	1045	2010	Gunnison Basin	2007-06-01	2007-06-14	2007-06-15	Failed	Yes	Adult	7	-44	21.7	46.1429	14.2857	17.6667
GB0931	1046	2010	Gunnison Basin	2007-05-26	2007-06-22	2007-06-23	Hatched	Yes	Adult	6	-38	18.3	41.5714	9.28571	17.4
GB0974	1047	2010	Gunnison Basin	2007-05-26	2007-06-22	2007-06-23	Hatched	No	Adult	6	-38	20.7	41.5	15	19
SM0704	70100	2007	San Miguel	2007-05-07	2007-05-31	2007-06-01	Failed	No	Adult	4	-19	23.3	33.1429	15	24.2857
SM0711	70200	2007	San Miguel	2007-05-13	2007-06-09	2007-06-10	Failed	No	Adult	4	-25	29.3	24.5714	2.14286	10.6667
SM0704	80100	2008	San Miguel	2007-05-27	2007-06-16	2007-06-18	Failed	No	Adult	7	-39	25.3	38	11.4286	20.8
SM0801	80200	2008	San Miguel	2007-05-13	2007-06-10	2007-06-11	Hatched	No	Adult	5	-25	39.7	31.4286	18.5714	18.8571
SM0804	80300	2008	San Miguel	2007-05-26	2007-06-11	2007-06-12	Failed	No	Adult	6	-38	20	23.1429	11.4286	22.8571
SM0710	80400	2008	San Miguel	2007-05-12	2007-06-06	2007-06-07	Hatched	No	Adult	4	-24	28.3	31.7143	15	18
SM0801	90100	2009	San Miguel	2007-04-17	2007-04-21	2007-04-22	Failed	No	Adult	1	1	24.3	30.4286	9.28571	15.5
SM0801	90200	2009	San Miguel	2007-05-01	2007-05-27	2007-05-28	Hatched	Yes	Adult	3	-13	23.7	36.8333	11.4286	20.8333
SM0901	90300	2009	San Miguel	2007-05-11	2007-05-19	2007-05-20	Failed	No	Adult	4	-23	30	30.4286	7.85714	14.5
SM0904	90400	2009	San Miguel	2007-05-11	2007-05-31	2007-06-01	Failed	No	Adult	4	-23	22.3	24.8333	12.1429	19.7143
SM0804	90500	2009	San Miguel	2007-06-01	2007-06-27	2007-06-28	Hatched	Yes	Adult	7	-44	28	31.7143	7.85714	16.6667
SM0804	90600	2009	San Miguel	2007-05-05	2007-05-14	2007-05-15	Failed	No	Adult	3	-17	24.3	31.7143	7.85714	16.6667
SM0901	90700	2009	San Miguel	2007-06-04	2007-06-15	2007-06-16	Failed	Yes	Adult	8	-47	17.3	28.2857	5.71429	13.75
SM0804	100100	2010	San Miguel	2007-05-09	2007-05-18	2007-05-20	Failed	No	Adult	4	-21	39.3	30.2857	7.14286	13.3333
SM0804	100200	2010	San Miguel	2007-06-05	2007-06-15	2007-06-16	Failed	Yes	Adult	8	-48	37	31.2857	4.57143	13
SM0901	100300	2010	San Miguel	2007-05-25	2007-06-11	2007-06-16	Failed	No	Adult	6	-37	24.7	30.2857	5.28571	13.8571
SM0901	100400	2010	San Miguel	2007-06-23	2007-07-06	2007-07-07	Failed	Yes	Adult	8	-66	28.7	29.5714	3.57143	13
SM0904	100500	2010	San Miguel	2007-06-01	2007-06-22	2007-06-23	Failed	No	Adult	7	-44	42	26.5714	5.85714	18.75
SM1002	100600	2010	San Miguel	2007-05-16	2007-06-10	2007-06-11	Failed	No	Adult	5	-28	29	38.2	8.57143	13
SM1002	100700	2010	San Miguel	2007-06-21	2007-06-29	2007-06-30	Failed	Yes	Adult	8	-64	36.3	29.8571	1.42857	12.5
